# Supplementary material for: Phenotypic Switching Induced by Damaged Matrix Is Associated with DNA Methyltransferase 3A (DNMT3A) Activity and Nuclear Localization in Smooth Muscle Cells (SMC)
Source: PLoS One. 2013 Aug 7;8(8):e69089. doi: 10.1371/journal.pone.0069089 (PMC3735580; doi:10.1371/journal.pone.0069089)
Supplement: Table S1 — List of SMC differentiation related genes. (XLSX) [file pone.0069089.s004.xlsx]

## Sheet: Sheet1
IPA ID	Gene Card ID	Entrez ID
Abcc2	GC13M095672	1244
ABCC4	GC13M095672	10257
ACE2	GC0XM015489	59272
ADIPOQ	GC03P186560	9370
ADM	GC11P010283	133
AGER	GC06M032148	177
AGT	GC01M230838	183
AGTR2	GC0XP115216	11609
AGTRAP	GC01P011796	57085
AIF1	GC06P031582	199
AKR1B1	GC07M134127	231
ATK1	GC14M105235	164730
ATK2	GC19M040736	828826
ATK3	GC01M243653	835556
ALOX12	GC17P006899	239
ALOX15	GC17M004534	246
ANG	GC14P021152	283
APOD	GC03M195295	347
APOE	GC19P045408	348
ARG1	GC06P131936	383
ATP2B1	GC12M089916	490
BIRC5	GC17P076210	332
BMP2	GC20P006696	650
BMP4	GC14M054416	652
BMP7	GC20M055743	655
BMPR2	GC02P203205	659
CACNA1G	GC17P048639	8913
CALCA	GC11M014945	796
CALCRL	GC02M188171	10203
CAPN2	GC01P223890	824
CAV1	GC07P116164	857
CCDC88A	GC02M055514	55704
CCL2	GC17P032582	6347
CCNE1	GC19P030302	898
CDH13	GC16P082660	1012
CDKN1A	GC06P036649	1026
CDKN1B	GC12P012867	1027
CDKN1C	GC11M002904	1028
CDKN2A	GC09M021957	1029
CEBPD	GC08M048649	1052
CLU	GC08M027510	1191
CMA1	GC14M024974	1215
COMT	GC22P019929	1312
CRHR2	GC07M030658	1395
CTF1	GC16P030910	1498
CTNNBIP1	GC01M009908	56998
CX3CL1	GC16P057406	6376
CXCL16	GC17M004637	58191
PTGS1	GC09P125133	5742
PTGS2	GC01M186640	5743
DDR1	GC06P030848	780
E2F1	GC20M032263	1869
E2F3	GC06P020402	1871
E4F1	GC16P002276	1877
EDN1	GC06P012290	1906
EDNRA	GC04P148401	1909
EGF	GC04P110834	1950
EGFR	GC07P055054	1956
ELANE	GC19P000852	1991
ELAVL1	GC19M008023	1994
ELK1	GC0XM047494	2002
ELN	GC07P073442	2006
EPO	GC07P100318	2056
EREG	GC04P075220	2069
ESR1	GC06P151978	2099
F2	GC11P046740	2147
F3	GC01M094994	2152
F7	GC13P113760	2155
FBLN5	GC14M092335	10516
FGF2	GC04P123747	2247
FGF9	GC13P022245	2254
FGFR2	GC10M123223	2263
FGF9	GC10M123223	2254
FHL1	GC0XP135229	2273
FLT1	GC13M028874	2321
FOS	GC14P075745	2253
FOXM1	GC12M002966	2305
FOXO1	GC13M041129	2308
FZD4	GC11M086656	8322
GJA1	GC06P121756	2697
GNA11	GC19P003045	2767
GNAQ	GC09M080331	2776
GPER	GC07P001121	2852
GSK3B	GC03M119540	2932
HABP2	GC10P115302	3026
HBEGF	GC05M139694	1839
HES5	GC01M002450	388585
HGF	GC07M081328	395941
HIF1A	GC14P062162	3091
HMGA2	GC12P066218	8091
HMGB1	GC13M031032	3146
HMGCR	GC05P074668	3156
HMOX1	GC22P035776	3162
HSPD1	GC02M198315	3329
ID2	GC02P008772	600386
ID3	GC01M023884	600277
IFNG	GC12M068548	3458
IGF1	GC12M102748	3479
IGFBP1	GC07P045894	3484
IGFBP3	GC07M045918	3486
IGFBP4	GC17P038599	3487
IGFBP5	GC02M217504	3488
IL1A	GC02M113531	3552
IL1B	GC02M113587	3553
IL6	GC07P022732	3569
IL8	GC04P074595	3576
IL10	GC01M206940	3586
IL12A	GC03P159706	3592
IL12B	GC05M158741	16160
IL15	GC05M131905	16168
IL1RN	GC02P113864	3557
IL4	GC05P132009	3565
IL6R	GC01P154377	3570
ILK	GC11P006581	3611
INS	GC11M002181	100533403
ITGA5	GC12M054789
ITGB3
IRAK 1	GC0XM153277	3654
IRAK 4	GC12P044152	51135
ITGA2	GC05P052321	3673
ITGB1	GC10M033229	3688
ITGB3	GC17P045331	3690
JNK	same as MAPK?
JUN	GC01M059163	3725
KLF 4	GC09M110247	9314
KLF 5	GC13P073629	688
LEP	GC07P127881	3952
LPA	GC06M160952	4018
LPAR1	GC09M113635	1902
LPAR2	GC19M019734	9170
LRP1	GC12P057497	831108
MAPK 1	GC22M022108	5594
MAPK 3	GC16M030125	5595
MAPK 4	GC18P048125	5596
MAPK 6	GC15P052311	5597
MAPK 7	GC17P019281	5598
MAPK 8	GC10P049514	5599
MAPK 9	GC05M179595	5601
MAPK 10	GC04M086878	5602
MAPK 11	GC22M050702	5600
MAPK 12	GC22M050684	6300
MAPK 13	GC06P036095	5603
MAPK 14	GC06P036042	1432
MAPK 15	GC08P144798	225689
MEK 1	GC15P066679	5604
MEK 2	GC19M004090	5605
MEK 3	GC19M004090	5606
MEK 4	GC17P011864	6416
MEK 5	GC15P067835	5607
MEK 6	GC17P067410	5608
MEK 7	GC19P007968	5609
MFN2	GC01P012040	9927
MIF	GC22P024236	4282
MMP9	GC20P044637	4318
MMP14	GC14P023305	4323
MMP1	GC11M102660	4312
MNAT1	GC14P061201	4331
MYB	GC06P135503	4602
MYC	GC08P128748	4609
MYD88	GC03P038179	4615
MYOCD	GC17P012569	93649
NAA35	GC17P012569	60560
NAMPT	GC07M105888	10135
NCF1	GC07P074188	653361
NCOA1	GC02P024719	8648
NDRG2	GC14M021484	57447
NF1	GC17P029421	4763
NFATC1	GC18P077155	4772
NFE2L2	GC02M178059	4780
NOS3	GC07P150688	4846
NOTCH3	GC19M015270	4854
NOV	GC08P120428	4856
NOX1	GC0XM100098	27035
NOX4	GC11M089057	50507
Nppb	GC01M011918	4879
NPR1	GC01P153651	4881
NPY5R	GC04P164265	4889
NQO1	GC16M069744	1728
NR4A1	GC12P052416	3164
NR4A2	GC02M157144	4929
NR4A3	GC09P102584	8013
OSM	GC22M030658	5008
OXT	GC20P003047	5020
PAPPA	GC09P118916	5069
PTHLH	GC03P046895	5744
PDE3A	GC12P020422	5139
PDGFB	GC22M039619	5155
PDGFRB	GC05M149473	5159
PDPK1	GC16P002587	5170
PGR	GC11M100943	5241
PIK3R1	GC05P067511	5295
PLAT	GC08M042050	5327
PLAU	GC10P075668	5328
PLAUR	GC19M044150	5329
PLG	GC06P161123	5340
PP1CB	GC02P028974	5500
PP1CC	GC12M111157	5501
PPARA	GC22P046546	5465
PPARD	GC06P035310	5467
PPIA	GC07P044803	5478
PRKCA	GC17P064298	5578
PRKCZ	GC01P001982	5590
PRKG1	GC10P052751	5592
PRRX1	GC01P170632	5396
PTEN	GC10P089613	5728
PTGDS	GC09P139871	5730
PTGS2	GC01M186640	5743
PTHLH	GC12M028111	5744
PTK2	GC08M141667	5747
PTPN11	GC12P112856	5781
PTPRF	GC01P043990	5792
RALBP1	GC18P009465	10928
RB1	GC13P048877	5925
Rbpj	GC04P026165	3516
RETN	GC19P007733	56729
ROCK1	GC18M018529	6093
RPS6KB1	GC17P057970	6198
S1PR1	GC01P101702	1901
SERPINB	GC18P061117	5268
SERPINE	GC07P100770	5054
SERPINF	GC17P001593	5345
SF1	GC11M064532	7536
SHC1	GC01M154934	6464
SKP2	GC05P036103	6502
SLC9A1	GC01M027425	6548
SOCS1	GC16M011255	8651
SOCS3	GC17M076352	9021
SPARC	GC05M151021	6678
SPP1	GC04P088896	6696
ST8SIA1	GC12M022119	6489
STAT1	GC02M191829	6772
STAT5B	GC17M040351	6777
TERT	GC05M001306	7015
TFPI2	GC07M093514	7980
TFPI	GC02M188328	7035
TGFB3	GC14M076424	7043
TGFB1	GC19M041837	7040
TGFBR2	GC03P030623	7048
TGM2	GC20M036756	7052
THBD	GC20M023026	7056
THBS1	GC15P039873	7057
TLR2	GC04P154606	7097
TLR4	GC09P120466	7099
TNC	GC09M117782	3371
TNF	GC06P031543	7124
TNFAIP3	GC06P138230	7128
TNFRSF10A	GC08M023048	8797
TNFRSF10B	GC08M022877	8795
TNFRSF1A	GC12M006412	7132
TNFRSF1B	GC01P012161	7133
TNFSF9	GC19P006531	8744
TNFSF10	GC03M172223	8743
TNFSF12	GC17P007452	8742
TP53	GC17M007565	7157
TPT1	GC13M045924	7178
TRAF6	GC11M036467	7189
TRIB1	GC08P126442	10221
TRPC6	GC11M101356	7225
TXN	GC09M113006	7295
UTS2	GC01M007904	10911
VCAN	GC05P082804	1462
VEGFA	GC06P043737	7422
VIP	GC06P153164	7432
VTN	GC17M026692	7448
WISP2	GC20P043343	8839
WTAP	GC06P160118	9589
XDH	GC02M031470	7498
